# Supplementary material for: Appetite regulating genes may contribute to herbivory versus carnivory trophic divergence in haplochromine cichlids
Source: PeerJ. 2020 Jan 20;8:e8375. doi: 10.7717/peerj.8375 (PMC6977467; doi:10.7717/peerj.8375)
Supplement: Data S1 [file peerj-08-8375-s002.xlsx]

## Sheet: adj P values
		Ch_Pp					Pc_Sf					Ml_Ht
		P values	BH_P values	Bonf_P value			P values	BH_P values	Bonf_P value			P values	BH_P values	Bonf_P value
	cart	3.81251e-07	6.10002e-06	6.10002e-06		cart	3.13218e-08	5.0115e-07	5.0115e-07		pacap	6.33451e-07	1.01352e-05	1.01352e-05
	trh	0.000124561	0.00099649	0.00199298		agrp2	6.18735e-06	4.94988e-05	9.89976e-05		apln	6.01126e-06	4.80901e-05	9.61802e-05
	drd1	0.000218064	0.00107018	0.00348903		trh	3.41841e-05	0.000182315	0.000546945		npy r2	2.87064e-05	0.000153101	0.000459302
	npy r2	0.000324637	0.00107018	0.00519419		hcrt	0.00387565	0.0155026	0.0620104		nmu	0.000106747	0.000425337	0.00170795
	nmu	0.000334431	0.00107018	0.0053509		gabara	0.00729383	0.0230353	0.116701		pyy	0.000132918	0.000425337	0.00212668
	pomc	0.000408571	0.00108952	0.00653713		crh	0.0098463	0.0230353	0.157541		crh	0.000223046	0.00059479	0.00356874
	apln	0.000944939	0.00215986	0.015119		npy r2	0.0100779	0.0230353	0.161247		hcrt	0.00236037	0.00539513	0.0377659
	gabara	0.00245157	0.00490314	0.0392252		nmu	0.0257859	0.0515717	0.412574		gabara	0.00372634	0.00745268	0.0516215
	hcrt	0.00409192	0.00727189	0.0654707		apln	0.037373	0.055187	0.597968		drd1	0.00509908	0.00906502	0.0595852
	pacap	0.00456921	0.00727189	0.0731073		pacap	0.037373	0.055187	0.597968		cart	0.00733643	0.0117383	0.067383
	crh	0.00499942	0.00727189	0.0799908		pomc	0.0379411	0.055187	0.607057		pomc	0.00872845	0.0126959	0.139655
	agrp2	0.00691772	0.00922363	0.110684		npy	0.0910233	0.121364	1		agrp2	0.0151017	0.0201356	0.241627
	trhra	0.0147657	0.0181731	0.236251		cck	0.230167	0.283282	1		trhra	0.18972	0.233502	1
	pyy	0.672219	0.76825	1		drd1	0.266103	0.30379	1		cck	0.776763	0.887729	1
	cck	0.875301	0.933654	1		trhra	0.284804	0.30379	1		npy	0.875605	0.916569	1
	npy	0.973458	0.973458	1		pyy	0.468699	0.468699	1		trh	0.916569	0.916569	1

## Sheet: Effect size
		LT			LM			LV
		Ch_Pp			Pc_Sf			Ml_Ht
		Cohen d			Cohen d			Cohen d
	cart	8.07419		cart	8.82162		pacap	6.3864
	trh	3.85232		agrp2	4.99964		apln	5.0556
	npyr2	3.33514		trh	4.1131		npy r2	4.28369
	nmu	3.27321		hcrt	2.23997		pyy	3.95054
	drd1	3.26406		gabra1	1.94358		crh	3.93816
	pomc	2.99685		crh	1.84855		nmu	3.55988
	apln	2.77669		npyr2	1.83169		gabra1	2.37281
	hcrt	2.43025		nmu	1.51623		hcrt	2.34575
	agrp2	2.41869		pomc	1.4976		drd1	2.06226
	gabra1	2.3774		apln	1.39738		pomc	2.01455
	pacap	2.24784		pacap	1.39738		cart	1.99978
	crh	2.08629		npy	1.1777		agrp2	1.84687
	trhra	1.70147		drd1	0.759573		trhra	0.813003
	pyy	0.254625		cck	0.750571		cck	0.168192
	cck	0.0973197		trhra	0.652592		npy	0.0931103
	npy	0.0200077		pyy	0.444148		trh	0.0676759
	Large effect size = Cohen d > 0.8
	Genes with small effect size
	Two genes with consistent difference across the lakes

## Sheet: Raw Cq values
					Raw Cq values per gene
Lake	Species	Diet	Replicate		rps11	agrp2	hcrt	cart	cck	npy r2	drd1	gabara	trhra	npy	trh	apln	crh	nmu	pacap	pomc	pyy
Victoria	M.lutea	Herbivorous	Ml1		19.8001	25.4025	29.2825	25.0952	22.0914	29.3676	28.0228	20.2321	27.2909	24.3481	24.1531	22.3953	30.026	27.427	23.8478	25.5039	24.4709
Victoria	M.lutea	Herbivorous	Ml2		20.0564	25.4472	28.7872	24.8296	21.479	28.7727	27.7151	20.3836	26.8298	23.069	23.7757	22.4262	28.8543	27.5816	23.8428	24.3749	24.8636
Victoria	M.lutea	Herbivorous	Ml3		19.8787	25.5772	29.1679	25.1469	22.0863	28.9998	27.8643	20.6547	27.5542	24.5953	24.1701	22.5716	29.1394	27.3526	24.0862	24.3819	24.6127
Victoria	M.lutea	Herbivorous	Ml4		20.4837	25.2536	29.2971	25.3794	21.1137	29.2962	27.6596	20.4508	26.7715	23.6137	23.9075	22.3774	29.5937	27.4733	23.9015	24.5892	24.7467
Victoria	M.lutea	Herbivorous	Ml5		20.2443	25.4332	29.1199	25.1973	21.9664	29.0768	27.8072	20.4862	27.3033	24.166	24.1653	22.4078	29.0543	27.4906	23.8755	25.654	24.5754
Victoria	M.lutea	Herbivorous	Ml6		20.1206	25.5088	29.2706	25.2533	21.7584	29.2377	27.7192	20.6501	27.2505	23.6045	24.1239	22.5434	29.1865	27.4655	23.9509	24.4855	24.7327
Victoria	H.thereuterion	Carnivorous	Ht1		19.6303	25.377	29.4388	24.8368	21.4627	28.2457	27.3114	20.0362	26.669	24.1106	23.5895	22.6157	30.4364	27.7601	24.2441	24.9946	24.9504
Victoria	H.thereuterion	Carnivorous	Ht2		19.9107	25.5238	29.7907	24.9491	21.4064	28.6665	27.8404	20.3165	26.8784	23.4994	24.0228	22.9614	30.7425	28.123	24.5494	26.8121	25.4406
Victoria	H.thereuterion	Carnivorous	Ht3		19.71	26.2875	29.6694	24.9426	22.4012	28.6558	27.5744	20.2179	27.4736	24.3131	24.5427	23.0083	30.3711	28.4486	24.6838	24.9499	25.4068
Victoria	H.thereuterion	Carnivorous	Ht4		19.7607	26.5863	29.3624	25.0306	22.2766	28.6411	27.59	20.3251	27.0189	24.4654	24.4986	23.1036	30.6036	28.4322	24.7158	26.753	25.3724
Victoria	H.thereuterion	Carnivorous	Ht5		19.7132	26.154	29.5609	25.0644	22.1033	28.6043	27.6929	20.372	27.1728	23.7498	24.16	23.1254	30.7098	28.3877	24.6088	27.5877	25.443
Victoria	H.thereuterion	Carnivorous	Ht6		19.8654	25.6673	29.688	24.7554	21.4346	28.4078	27.5866	20.2682	26.7992	23.557	23.8284	22.8057	30.7665	27.8076	24.322	25.9432	25.324
Tanganyika	P.polyodon	Herbivorous	Pp1		19.8001	26.0007	30.73	26.0925	21.1734	29.3452	27.7006	20.1794	26.8829	22.2538	24.194	22.3401	31.0633	27.5453	23.6507	25.9823	24.3267
Tanganyika	P.polyodon	Herbivorous	Pp2		20.0564	26.3469	30.5476	26.3237	21.5923	29.3782	27.8743	20.6686	27.0573	22.8951	24.4186	22.7578	30.5119	27.8284	24.0144	24.9175	24.61
Tanganyika	P.polyodon	Herbivorous	Pp3		19.8787	26.0008	30.3411	26.3744	21.4462	30.0295	28.7047	20.6238	27.3061	23.0977	24.4793	22.731	32.4054	27.8224	24.0709	24.7717	24.6291
Tanganyika	P.polyodon	Herbivorous	Pp4		20.4837	26.5766	31.6026	27.1827	22.3165	30.5613	28.9899	21.2286	28.0877	23.5131	25.066	23.4281	32.5937	28.6176	24.7252	27.8849	25.1865
Tanganyika	P.polyodon	Herbivorous	Pp5		20.2443	26.423	30.756	26.6554	21.679	30.3754	28.755	20.765	27.5705	23.7765	24.876	23.071	32.5433	28.2888	24.4543	26.0783	24.8764
Tanganyika	P.polyodon	Herbivorous	Pp6		20.1206	26.322	30.6454	26.7451	21.8543	29.7768	28.333	20.5044	27.2877	22.4877	24.7498	22.9544	31.8766	27.8543	24.1243	25.7641	24.3876
Tanganyika	C.horei	Carnivorous	Ch1		19.6303	25.8218	29.0289	24.0363	21.2621	28.3646	26.9074	19.7132	26.5172	22.7797	23.6404	22.0339	29.6994	26.9108	23.3097	23.9293	24.3462
Tanganyika	C.horei	Carnivorous	Ch2		19.9107	25.1455	29.1219	24.1063	21.0851	27.9186	26.8579	19.8094	26.6526	22.3549	23.5695	21.9377	30.7149	26.9972	23.1358	24.72	24.1696
Tanganyika	C.horei	Carnivorous	Ch3		19.71	25.28	29.975	24.2422	21.5482	28.5554	27.095	19.9261	26.6908	22.8043	23.6402	21.9226	30.0618	26.7337	23.35	23.7727	24.0239
Tanganyika	C.horei	Carnivorous	Ch4		19.7607	25.521	30.1753	24.6221	21.4158	28.6395	27.3825	20.2399	27.0456	22.7535	23.822	22.3305	30.411	27.3772	23.6688	24.101	24.6536
Tanganyika	C.horei	Carnivorous	Ch5		19.7132	25.4321	29.3298	24.2387	21.6457	28.1744	26.8498	19.7065	26.5776	22.6688	23.555	21.9443	30.5432	26.7221	23.0764	23.7463	24.1277
Tanganyika	C.horei	Carnivorous	Ch6		19.8654	25.571	29.4876	24.4765	21.0877	28.2099	27.2665	19.9988	26.566	22.4329	23.3987	22.2543	30.112	27.218	23.5988	23.8307	24.4311
Malawi	P.sp.chitimba	Herbivorous	Pc1		19.6961	25.1435	30.0113	24.6016	21.9036	28.8264	27.3121	19.6648	26.8399	24.2145	23.8685	22.4752	30.6054	27.3354	23.9206	24.3467	24.2907
Malawi	P.sp.chitimba	Herbivorous	Pc2		19.5955	25.0243	30.1095	24.8602	21.8313	28.814	27.2884	19.7181	26.605	24.0778	23.8811	22.429	29.9737	27.3677	23.7926	24.5613	24.2259
Malawi	P.sp.chitimba	Herbivorous	Pc3		19.8984	25.3536	29.8752	25.115	22.0379	28.6701	27.3049	19.773	26.646	23.9753	24.0675	22.5911	30.2144	27.7677	24.1845	24.8264	24.3548
Malawi	P.sp.chitimba	Herbivorous	Pc4		19.6166	25.2252	29.7552	24.6985	22.0072	28.6641	27.4772	19.6566	27.0083	24.1989	23.9411	22.9411	30.4414	27.8914	24.1154	25.5382	24.2876
Malawi	P.sp.chitimba	Herbivorous	Pc5		19.8033	25.4352	29.875	24.9308	22.433	28.7863	27.6553	19.7663	26.7536	24.0053	24.144	22.8644	30.4222	27.4295	24.1645	25.2061	24.3877
Malawi	P.sp.chitimba	Herbivorous	Pc6		19.7046	25.1056	29.9066	24.8905	21.9876	28.8604	27.6878	19.6432	26.7772	24.234	23.8772	22.4052	30.395	27.404	23.9862	24.6033	24.2011
Malawi	S.fryeri	Carnivorous	Sf1		19.7964	25.741	29.5411	24.0751	22.2946	28.3359	27.687	19.9634	26.6861	24.0087	23.6966	23.0729	31.1232	27.7031	23.9879	24.0217	24.3499
Malawi	S.fryeri	Carnivorous	Sf2		19.7512	25.6229	29.7888	23.8594	21.9968	28.5507	27.5995	19.9452	27.0226	23.9974	23.5264	22.8008	30.7362	27.8838	24.0179	23.6501	24.4627
Malawi	S.fryeri	Carnivorous	Sf3		19.5972	25.7637	29.2304	23.7907	22.132	28.5341	27.2933	19.7629	27.0163	23.7952	23.5169	22.9337	30.9608	28.1024	23.9071	23.6586	24.2037
Malawi	S.fryeri	Carnivorous	Sf4		19.7853	25.7453	29.4399	24.0703	22.3226	28.402	27.6114	19.8516	26.9677	23.8904	23.7182	22.8332	30.4799	27.6852	23.8152	25.8112	24.2234
Malawi	S.fryeri	Carnivorous	Sf5		19.6378	25.7544	29.0096	23.708	22.0022	28.5324	27.4877	19.8866	27.1329	23.9776	23.6656	22.7609	30.8072	27.9773	23.6625	24.2387	24.452
Malawi	S.fryeri	Carnivorous	Sf6		19.7688	25.788	29.677	23.965	22.1033	28.5072	27.678	19.8036	26.736	23.9875	23.643	22.8102	30.75	27.9323	23.8325	23.6044	24.3756
